# Supplementary material for: Statistical inference for heterogeneous treatment effect with right-censored data from synthesizing randomized clinical trials and real-world data
Source: Biometrics. 2025 Oct 8;81(4):ujaf131. doi: 10.1093/biomtc/ujaf131 (PMC12505326; doi:10.1093/biomtc/ujaf131)
Supplement: ujaf131_Supplemental_Files — Web Appendices referenced in Sections 1–5 and the R code used for the simulation study are available with this paper at the Biometrics website on Oxford Academic. [file ujaf131_supplemental_files.zip]

Archive with 56 entries (46 files):
- code_for_simulation/
- code_for_simulation/code_for_simulation/
- code_for_simulation/code_for_simulation/main/
- code_for_simulation/code_for_simulation/main/Case1/
- code_for_simulation/code_for_simulation/main/Case1/fun.R
- code_for_simulation/code_for_simulation/main/Case1/gdata.R
- code_for_simulation/code_for_simulation/main/Case1/main_n1000m2000.R
- code_for_simulation/code_for_simulation/main/Case1/main_n500m1000.R
- code_for_simulation/code_for_simulation/main/Case1/para_setting.R
- code_for_simulation/code_for_simulation/main/Case1/save_results.R
- code_for_simulation/code_for_simulation/main/Case1/Windows_run.R
- code_for_simulation/code_for_simulation/main/Case2/
- code_for_simulation/code_for_simulation/main/Case2/fun.R
- code_for_simulation/code_for_simulation/main/Case2/gdata.R
- code_for_simulation/code_for_simulation/main/Case2/main_n1000m2000.R
- code_for_simulation/code_for_simulation/main/Case2/main_n500m1000.R
- code_for_simulation/code_for_simulation/main/Case2/para_setting.R
- code_for_simulation/code_for_simulation/main/Case2/save_results.R
- code_for_simulation/code_for_simulation/main/Case2/Windows_run.R
- code_for_simulation/code_for_simulation/main/Case3/
- code_for_simulation/code_for_simulation/main/Case3/fun.R
- code_for_simulation/code_for_simulation/main/Case3/gdata.R
- code_for_simulation/code_for_simulation/main/Case3/main_n1000m2000.R
- code_for_simulation/code_for_simulation/main/Case3/main_n500m1000.R
- code_for_simulation/code_for_simulation/main/Case3/para_setting.R
- code_for_simulation/code_for_simulation/main/Case3/save_results.R
- code_for_simulation/code_for_simulation/main/Case3/Windows_run.R
- code_for_simulation/code_for_simulation/main/Data_unite.Rdata
- code_for_simulation/code_for_simulation/README.txt
- code_for_simulation/code_for_simulation/supp/
- code_for_simulation/code_for_simulation/supp/CaseS1/
- code_for_simulation/code_for_simulation/supp/CaseS1/fun.R
- code_for_simulation/code_for_simulation/supp/CaseS1/gdata.R
- code_for_simulation/code_for_simulation/supp/CaseS1/main_n1000m2000.R
- code_for_simulation/code_for_simulation/supp/CaseS1/main_n500m1000.R
- code_for_simulation/code_for_simulation/supp/CaseS1/para_setting.R
- code_for_simulation/code_for_simulation/supp/CaseS1/save_results.R
- code_for_simulation/code_for_simulation/supp/CaseS1/Windows_run.R
- code_for_simulation/code_for_simulation/supp/CaseS2/
- code_for_simulation/code_for_simulation/supp/CaseS2/fun.R
- code_for_simulation/code_for_simulation/supp/CaseS2/gdata.R
- code_for_simulation/code_for_simulation/supp/CaseS2/main_n1000m2000.R
- code_for_simulation/code_for_simulation/supp/CaseS2/main_n500m1000.R
- code_for_simulation/code_for_simulation/supp/CaseS2/para_setting.R
- code_for_simulation/code_for_simulation/supp/CaseS2/save_results.R
- code_for_simulation/code_for_simulation/supp/CaseS2/Windows_run.R
- code_for_simulation/code_for_simulation/supp/CaseS3/
- code_for_simulation/code_for_simulation/supp/CaseS3/fun.R
- code_for_simulation/code_for_simulation/supp/CaseS3/gdata.R
- code_for_simulation/code_for_simulation/supp/CaseS3/main_n1000m2000.R
- code_for_simulation/code_for_simulation/supp/CaseS3/main_n500m1000.R
- code_for_simulation/code_for_simulation/supp/CaseS3/para_setting.R
- code_for_simulation/code_for_simulation/supp/CaseS3/save_results.R
- code_for_simulation/code_for_simulation/supp/CaseS3/Windows_run.R
- code_for_simulation/code_for_simulation/supp/Data_unite.Rdata
- supp.pdf
