# Supplementary material for: Statistical inference for heterogeneous treatment effect with right-censored data from synthesizing randomized clinical trials and real-world data
Source: Biometrics. 2025 Oct 8;81(4):ujaf131. doi: 10.1093/biomtc/ujaf131 (PMC12505326; doi:10.1093/biomtc/ujaf131)
Supplement: ujaf131_Supplemental_Files — Web Appendices referenced in Sections 1–5 and the R code used for the simulation study are available with this paper at the Biometrics website on Oxford Academic. [file ujaf131_supplemental_files.zip › code_for_simulation/code_for_simulation/main/Case1/fun.R]

#########################  generate the mulitiviate basis splines
Multi_spline <- function(ord, knots1, knots2, x1, x2){
d1 <- length(knots1) - ord
d2 <- length(knots2) - ord
base1 <- as.vector(splineDesign(knots = knots1, x = x1 , ord = ord, outer.ok = TRUE) ) 
base2 <- as.vector(splineDesign(knots = knots2, x = x2 , ord = ord, outer.ok = TRUE) ) 
ans1 <- rep(base1, each = d2)
ans2 <- rep(base2, d1)
return(ans1 * ans2)
}

Multi_spline_design <- function(ord, knots1, knots2, x1, x2){
d1 <- length(knots1) - ord
d2 <- length(knots2) - ord
n_row <- length(x1)
n_col <- d1 * d2
ans <- matrix(nr = n_row, nc = n_col)
i <- NULL
for(i in 1:n_row){
ans[i, ] <- Multi_spline(ord, knots1, knots2, x1[i], x2[i])
}
return(ans)
}

####################Combine two matrixs by diag
Diag <- function(A , B){ 
Zero1 <- matrix(0 , nr = dim(A)[1], nc = dim(B)[2])
Zero2 <- matrix(0, nr = dim(B)[1], nc = dim(A)[2])
matrix1 <- cbind(A , Zero1) ; matrix2 <- cbind(Zero2 , B )
return(rbind(matrix1, matrix2))
}

###################### Generate the Penalized matrixs
Multi_spline_design_d11 <- function(ord, knots1, knots2, x1, x2){
d1 <- length(knots1) - ord
d2 <- length(knots2) - ord
base1 <- as.vector(splineDesign(knots = knots1, x = x1 , derivs = 1, ord = ord, outer.ok = TRUE) ) 
base2 <- as.vector(splineDesign(knots = knots2, x = x2 , derivs = 1 , ord = ord, outer.ok = TRUE) ) 
ans1 <- rep(base1, each = d2) * rep(base2, d1)
return(ans1)
}

Multi_spline_design_d20 <- function(ord, knots1, knots2, x1, x2){
d1 <- length(knots1) - ord
d2 <- length(knots2) - ord
base1 <-ifelse(ord >=3, 
list(as.vector(splineDesign(knots = knots1, x = x1 , derivs = 2, ord = ord, outer.ok = TRUE) )), 
list( rep(0 , d1) ) )
base1 <- unlist(base1 )
base2 <- as.vector(splineDesign(knots = knots2, x = x2 , derivs = 0 , ord = ord, outer.ok = TRUE) ) 
ans2 <- rep(base1, each = d2) * rep(base2, d1)
return(ans2)
}

Multi_spline_design_d02 <- function(ord, knots1, knots2, x1, x2){
d1 <- length(knots1) - ord
d2 <- length(knots2) - ord
base1 <- as.vector(splineDesign(knots = knots1, x = x1 , derivs = 0 , ord = ord, outer.ok = TRUE) ) 
base2 <-ifelse(ord >=3, 
list(as.vector(splineDesign(knots = knots2, x = x2 , derivs = 2, ord = ord, outer.ok = TRUE) ) ), 
list( rep(0 , d2) ) ) 
base2 <- unlist( base2 )
ans3 <- rep(base1, each = d2) * rep(base2, d1)
return(ans3)
}
###################### Generate the Penalized matrixs
P_matrix <- function( ord , knots1, knots2, Low1, Low2, Up1, Up2 ){
d1 <- length(knots1) - ord
d2 <- length(knots2) - ord
node_length <- 30
out1 <- gauss.quad.prob( node_length , "uniform" , Low1 , Up1 )
out2 <- gauss.quad.prob( node_length , "uniform" , Low2 , Up2 )
x1_rep <- rep( out1$nodes, node_length )
x2_rep <- rep( out2$nodes, each = node_length) 
weights_x1 <- rep(out1$weights, node_length )
weights_x2 <- rep(out2$weights, each = node_length )
ans1 <- ans2 <- ans3 <- matrix(0, nr = d1*d2, nc = d1 * d2)
B_spline_Matrix <- unlist(Map( function(x, y ){
Multi_spline_design_d11(ord, knots1, knots2, x, y)
}, x1_rep, x2_rep ) )
B_spline_Matrix <- matrix(B_spline_Matrix, nc = d1 * d2, byrow = TRUE)
i <- j <- NULL
for(i in 1 : (d1 * d2))for(j in 1 : (d1 * d2)){
ans1[i, j ] <- (Up1 - Low1) * (Up2 - Low2) * sum(  B_spline_Matrix[ ,i] * B_spline_Matrix[ ,j] * 
weights_x1 * weights_x2 )
}

B_spline_Matrix <- unlist(Map( function(x, y ){
Multi_spline_design_d20(ord, knots1, knots2, x, y)
}, x1_rep, x2_rep ) )
B_spline_Matrix <- matrix(B_spline_Matrix, nc = d1 * d2, byrow = TRUE)
i <- j <- NULL
for(i in 1 : (d1 * d2))for(j in 1 : (d1 * d2)){
ans2[i, j ] <- (Up1 - Low1) * (Up2 - Low2) * sum(  B_spline_Matrix[ ,i] * B_spline_Matrix[ ,j] * 
weights_x1 * weights_x2 )
}

B_spline_Matrix <- unlist(Map( function(x, y ){
Multi_spline_design_d02(ord, knots1, knots2, x, y)
}, x1_rep, x2_rep ) )
B_spline_Matrix <- matrix(B_spline_Matrix, nc = d1 * d2, byrow = TRUE)
ans3 <- matrix(0, nr = d1*d2, nc = d1 * d2)
i <- j <- NULL
for(i in 1 : (d1 * d2))for(j in 1 : (d1 * d2)){
ans3[i, j ] <- (Up1 - Low1) * (Up2 - Low2) * sum(  B_spline_Matrix[ ,i] * B_spline_Matrix[ ,j] * 
weights_x1 * weights_x2 )
}
return(2 * ans1 + ans2 + ans3 )
}

###################################################################
mu_X_S <- function(Data, cal_point1, cal_point2, interval1, interval2){
Y <- Data[ ,1]; X1 <- Data[ ,2]; X2 <- Data[ ,3]; N <- length( Y )
dat <- data.frame(Y = Y, X1 = X1, X2 = X2 )
est.fit <- ssanova( Y ~ X1 * X2, type = list( X1 = list("cubic", interval1) , 
X2 =  list("cubic", interval2) ), data = dat)
est <- predict(est.fit, data.frame(X1 = cal_point1, X2 = cal_point2 ), se = F )
return(est)
}

trans_RWD1 <- function(Data_RWD){
U_RWD_trans  <- Pre_data(Data_RWD, L_RWD)
X1_RWD <- Data_RWD[ ,"x1"]
X2_RWD <- Data_RWD[ ,"x2"]
A_RWD  <- Data_RWD[ ,"A"] 
U_RWD <- U_RWD_trans$pseudo_outcome 
hat_mu1_RWD <- U_RWD_trans$hat_mu1
hat_mu0_RWD <- U_RWD_trans$hat_mu0

ps_fit <- glm(A ~ x1 * x2, family = binomial, data = as.data.frame(Data_RWD ) ) 
e_X_RWD <- predict(ps_fit, newdata = data.frame(x1 = X1_RWD, x2 = X2_RWD), type = "response" )
############################ the AIPW method based on RCT sample only 
Y_RWD <- A_RWD * U_RWD / e_X_RWD - (1 - A_RWD) * U_RWD / (1 - e_X_RWD ) - 
(A_RWD - e_X_RWD)/e_X_RWD * hat_mu1_RWD - (A_RWD - e_X_RWD)/(1 - e_X_RWD) * hat_mu0_RWD 

res <- cbind(Y_RWD, X1_RWD, X2_RWD)
colnames(res) <- c( "y", "x1" , "x2" )
return(res)
}

trans_RWD <- function(Data_RWD){
res_try <- try(trans_RWD1(Data_RWD) , silent = T )
if( 'try-error' %in% class( res_try ) ){res <- NULL}else{
res <- res_try
}
return(res)
}

trans_unite1 <- function(Data_RCT, Data_RWD){
n1 <- nrow(Data_RCT); n2 <- nrow(Data_RWD)
U_RCT_trans  <- Pre_data(Data_RCT, L_RCT)
X1_RCT <- Data_RCT[ ,"x1"]
X2_RCT <- Data_RCT[ ,"x2"]
A_RCT  <- Data_RCT[ ,"A"] 

U_RCT <- U_RCT_trans$pseudo_outcome 
hat_mu1_RCT <- U_RCT_trans$hat_mu1
hat_mu0_RCT <- U_RCT_trans$hat_mu0
# print( c( "mean_U_RCT", mean(U_RCT)) )

# interval1 <- range( X1_RCT ); interval2 <- range( X2_RCT ); 
# dat <- cbind(U_RCT, X1_RCT, X2_RCT )
# dat1 <- dat[A_RCT == 1, ]; dat0 <- dat[A_RCT == 0, ]; 
# hat_mu1_RCT <- mu_X_S(dat1, X1_RCT, X2_RCT, interval1, interval2 )
# hat_mu0_RCT <- mu_X_S(dat0, X1_RCT, X2_RCT, interval1, interval2 )
 
e_X_RCT <- rep(0.5, n1)
############################ the AIPW method based on RCT sample only 
Y_RCT <- A_RCT * U_RCT / e_X_RCT - (1 - A_RCT) * U_RCT / (1 - e_X_RCT ) - 
(A_RCT - e_X_RCT)/e_X_RCT * hat_mu1_RCT - (A_RCT - e_X_RCT)/(1 - e_X_RCT) * hat_mu0_RCT 

dat_RCT <- cbind(Y_RCT, X1_RCT, X2_RCT)

Y_RWD <-  pmin(Data_RWD[ ,"t"], tau)
X1_RWD <- Data_RWD[ ,"x1"] ####  the first covariate of RWD sample 
X2_RWD <- Data_RWD[ ,"x2"] ####  the second covariate of RWD sample
S <- c(rep(1 , n1), rep(0 , n2))
dat_RWD <- cbind(Y_RWD, X1_RWD, X2_RWD)

dat_unite <- rbind(dat_RCT, dat_RWD)
res <- cbind(dat_unite, S)
colnames(res) <- c( "y" , "x1", "x2", "s" )
return(res)
}

trans_unite <- function(Data_RCT, Data_RWD){
res_try <- try(trans_unite1(Data_RCT, Data_RWD) , silent = T )
if( 'try-error' %in% class( res_try ) ){res <- NULL}else{
res <- res_try
}
return(res)
}

############kernel function, Guassian kernel,
ker <- function(x) exp(-x^2 / 2 )

est_single1 <- function(Data, cal_point1, cal_point2, ord, K){
if(is.null(Data)){res <- NULL}else{
n <- nrow(Data)
Y <- Data[, 1]; X1 <- Data[ ,2]; X2 <- Data[ ,3]
x1_matrix <- matrix(rep(X1, each = n), nr = n )
x2_matrix <- matrix(rep(X2, each = n), nr = n )

score_tun <- function(tun){
h <- tun * n^(-1/6) 
ans1 <- ker( (X1 - x1_matrix ) / h)
ans2 <- ker( (X2 - x2_matrix ) / h )
Kernel_Matrix <-  ans1 * ans2 / colSums(ans1 * ans2 )
term1 <- mean( (Y -  as.vector( Kernel_Matrix %*% Y ) )^2 )
term2 <- (1 -  mean( diag(Kernel_Matrix )  ) )^2
return(term1 / term2 )
}

GCV_score <-  sapply( coef_vector, score_tun)
index <- which.min(GCV_score)
optimal_coef <- coef_vector[index]

h <- 2 * optimal_coef * n^(-1/6) 

ans1 <- ker( (X1 - x1_matrix ) / h )
ans2 <- ker( (X2 - x2_matrix ) / h )
# Kernel_Matrix <-  ans1 * ans2 / colSums(ans1 * ans2 )
ans <-  ans1 * ans2 
# var_RCT <- colSums( ans * ( Y_RCT )^2 ) / colSums(ans) - ( colSums( ans * Y_RCT ) / colSums(ans) )^2
var_hat <- colSums( ans * ( Y - colSums( ans * Y ) / colSums(ans) )^2 ) / colSums(ans)
var_hat <- pmax(var_hat, 0.0001)

probs1 <- seq(0 , 1, length = K );
spline_knot1<- as.numeric( quantile(X1, probs = probs1 ) )
spline_knot1 <- unique(spline_knot1)
spline_knot1 <- c(rep(min(X1), (ord -1) ), spline_knot1, rep(max(X1), (ord - 1) ) )
p11 <- length(spline_knot1) - ord
spline_knot2 <- as.numeric( quantile(X2, probs = probs1 ) )
spline_knot2 <- unique(spline_knot2)
spline_knot2 <- c(rep(min(X2), (ord - 1) ), spline_knot2, rep(max(X2), (ord - 1 ) ) )
p12 <- length(spline_knot2) - ord

P_matrix_tau <- P_matrix(ord = ord ,spline_knot1 , spline_knot2, 
Low1 = min(X1), Low2 = min(X2), Up1 = max(X1), Up2 = max(X2))
####################### Est the HTE based only on RCT sampleset 
Matrix_B <- Multi_spline_design(ord = ord , spline_knot1, spline_knot2, X1, X2)
weight_matrix <- 1 / var_hat

########################## Choose the optimal_tun by GCV
weight_Matrix_B <- weight_matrix * Matrix_B 
term2 <- t(Matrix_B)%*% weight_Matrix_B

score_tun <- function(tun){
Matrix_H <- Matrix_B %*% solve(term2 + n * tun * P_matrix_tau) %*% t( weight_Matrix_B )
ans1 <- mean( (Y - as.vector(Matrix_H%*% Y ) )^2 )
ans2 <- (1 -  mean( diag(Matrix_H )  ) )^2
return(ans1 / ans2 )
}
GCV_score <-  sapply( tun_vector, score_tun)

index <- which.min(GCV_score)
optimal_tun <- tun_vector[index] 

if( optimal_tun == max(tun_vector ) ){
index <- which( abs( (GCV_score - min(GCV_score) ) / min(GCV_score) ) <= 0.001  )[1]
optimal_tun <- tun_vector[index]
}
####################
Inverse_Sigma <- solve( term2 + n * optimal_tun * P_matrix_tau )
B_coeff <- Inverse_Sigma %*% t( weight_Matrix_B )  %*% Y
Matrix_B_cal_point <- Multi_spline_design(ord, spline_knot1, spline_knot2, cal_point1, cal_point2) 
est <- as.vector( Matrix_B_cal_point %*% B_coeff )
########################## Calculate the SE 

Sigma2_coef <- Inverse_Sigma %*% term2 %*% Inverse_Sigma
Sigma2_cal_point <- Matrix_B_cal_point %*% Sigma2_coef %*% t( Matrix_B_cal_point )
se <- sqrt(diag(Sigma2_cal_point) )

res <- list(optimal_tun = optimal_tun, B_coeff = B_coeff, 
p11 = p11, p12 = p12, 
spline_knot1 = spline_knot1, spline_knot2 = spline_knot2, 
var_hat = var_hat, P_matrix_tau = P_matrix_tau, 
est = est,  se = se  )
}
return(res)
}

est_unite1 <- function(Data){
if(is.null(Data)){res <- NULL}else{
Y <- Data[ ,"y"]; X1 <- Data[ ,"x1"]; X2 <- Data[ ,"x2"]; S <- Data[ ,"s"]
dat_RCT <- Data[Data[, "s"] == 1, ]; dat_RWD <- Data[Data[, "s"] == 0, ]
n1 <- nrow(dat_RCT); n2 <- nrow(dat_RWD)

res_RCT  <- est_single(dat_RCT, cal_point1, cal_point2, ord = ord1, K = K1 )
est_tau_RCT <- res_RCT$est
se_tau_RCT  <- res_RCT$se 
var_RCT <- res_RCT$var_hat
P_matrix_tau <- res_RCT$P_matrix_tau
optimal_tun <- res_RCT$optimal_tun
B_coeff <- res_RCT$B_coeff
spline_knot1 <- res_RCT$spline_knot1
spline_knot2 <- res_RCT$spline_knot2
p11 <- res_RCT$p11; p12 <- res_RCT$p12


# ####################### calculate the variance of RWD
Y_RWD <- dat_RWD[ ,"y"]; X1_RWD <- dat_RWD[ ,"x1"]; X2_RWD <- dat_RWD[ ,"x2"]
x1_RWD_matrix <- matrix(rep(X1_RWD, each = n2), nr = n2 )
x2_RWD_matrix <- matrix(rep(X2_RWD, each = n2), nr = n2 )

score_tun_RWD <- function(tun){
h_RWD <- tun * n2^(-1/6) 
ans1 <- ker( (X1_RWD - x1_RWD_matrix ) / h_RWD )
ans2 <- ker( (X2_RWD - x2_RWD_matrix ) / h_RWD )
Kernel_Matrix <-  ans1 * ans2 / colSums(ans1 * ans2 )
term1 <- mean( (Y_RWD -  as.vector( Kernel_Matrix %*% Y_RWD ) )^2 )
term2 <- (1 -  mean( diag(Kernel_Matrix )  ) )^2
return(term1 / term2 )
}
GCV_score_RWD <-  sapply( coef_vector, score_tun_RWD)
index <- which.min(GCV_score_RWD)
optimal_coef_RWD <- coef_vector[index]

h_RWD <- 2 * optimal_coef_RWD * n2^(-1/6) 

ans1 <- ker( (X1_RWD - x1_RWD_matrix ) / h_RWD )
ans2 <- ker( (X2_RWD - x2_RWD_matrix ) / h_RWD )
# Kernel_Matrix <-  ans1 * ans2 / colSums(ans1 * ans2 )
ans <- ans1 * ans2 
# var_RWD <- colSums( ans * ( Y_RWD )^2 ) / colSums(ans) - ( colSums( ans * Y_RWD ) / colSums(ans) )^2
var_RWD <- colSums( ans * ( Y_RWD - colSums( ans * Y_RWD ) / colSums(ans) )^2 ) / colSums(ans) 
var_RWD <- pmax(var_RWD, 0.0001)

probs2 <- seq(0 , 1, length = K2 );
########################### Estimate the two variances

# ################################ Estimate the HTE and confounding function based on integrattive dataset
spline_knot1_RWD <- as.numeric( quantile(X1_RWD, probs = probs2) )
spline_knot1_RWD <- unique(spline_knot1_RWD)
spline_knot1_RWD <- c(rep(min(X1_RWD), (ord2 - 1 ) ), spline_knot1_RWD, rep(max(X1_RWD), (ord2 - 1 )) )
p21 <- length(spline_knot1_RWD) - ord2
spline_knot2_RWD <- as.numeric( quantile(X2_RWD, probs = probs2) )
spline_knot2_RWD <- unique( spline_knot2_RWD )
spline_knot2_RWD <- c(rep(min(X2_RWD), (ord2 - 1 )), spline_knot2_RWD, rep(max(X2_RWD), (ord2 - 1 ) ) )
p22 <- length(spline_knot2_RWD) - ord2

P_matrix_lambda <- P_matrix(ord = ord2 ,spline_knot1_RWD , spline_knot2_RWD, 
Low1 = min(X1_RWD), Low2 = min(X2_RWD), Up1 = max(X1_RWD), Up2 = max(X2_RWD) )

Matrix1 <- Multi_spline_design(ord1, spline_knot1, spline_knot2, X1_RWD, X2_RWD)
Matrix2 <- Multi_spline_design(ord2, spline_knot1_RWD, spline_knot2_RWD, X1_RWD, X2_RWD)
weight_matrix_RWD <- 1 / var_RWD 
Y2 <- Y_RWD - as.vector(Matrix1 %*% B_coeff)


weight_Matrix2 <- weight_matrix_RWD * Matrix2 
term2 <- t(Matrix2)%*% weight_Matrix2
GCV <- function(tun2){
Matrix_H <- Matrix2 %*% solve( term2 + n2 * tun2 * P_matrix_lambda ) %*% t(weight_Matrix2)
ans1 <- mean( (Y2 - as.vector(Matrix_H%*% Y2 ) )^2 )
ans2 <- (1 - 1.4 * mean( diag(Matrix_H)  ) )^2
return(ans1 / ans2 )
}
tun_vector_RWD <- tun_vector
GCV_score <-  sapply(tun_vector_RWD , GCV)
index <- which.min(GCV_score)
optimal_tun2 <- tun_vector_RWD[index] 

weight_matrix_RCT <- 1 / var_RCT
weight_matrix_unite <- c(weight_matrix_RCT, weight_matrix_RWD)

Matrix1 <- Multi_spline_design(ord1, spline_knot1, spline_knot2, X1, X2)
Matrix2 <- Multi_spline_design(ord2, spline_knot1_RWD, spline_knot2_RWD, X1, X2)
Matrix2 <- (1 - S) *  Matrix2 
Matrix_B <- cbind(Matrix1, Matrix2 )

optimal_tun_RCT <- optimal_tun * n1
optimal_tun_RWD <- optimal_tun2 * n2
P_matrix_unite <- Diag( optimal_tun_RCT * P_matrix_tau, optimal_tun_RWD * P_matrix_lambda )

weight_Matrix_B <- weight_matrix_unite * Matrix_B 
term2 <- t(Matrix_B) %*% weight_Matrix_B 
Inverse_Sigma <- solve( term2  + P_matrix_unite )
B_coeff <-  Inverse_Sigma %*% t(weight_Matrix_B) %*% Y
beta1 <- B_coeff[1: (p11 * p12 ) ]
beta2 <- B_coeff[(p11 * p12 + 1): (p11 * p12 + p21 * p22 )]
Matrix_tau_cal_point <- Multi_spline_design(ord1, spline_knot1, spline_knot2, cal_point1, cal_point2) 
est_tau_unite <- as.vector(Matrix_tau_cal_point %*% beta1 )

# ######################Calculate the SE 
Sigma2_coef <- Inverse_Sigma %*% term2 %*% Inverse_Sigma
Sigma2_coef1 <- Sigma2_coef[1: (p11 * p12 ), 1: (p11 * p12)]
Sigma2_tau <- Matrix_tau_cal_point %*% Sigma2_coef1 %*% t( Matrix_tau_cal_point )
se_tau_unite <- sqrt(diag(Sigma2_tau) )

res <- list(optimal_tun = optimal_tun, optimal_tun2 = optimal_tun2, 
est_tau_RCT = est_tau_RCT, est_tau_unite = est_tau_unite, 
se_tau_RCT = se_tau_RCT, se_tau_unite = se_tau_unite )
}
return(res)
}

est_single <- function(Data, cal_point1, cal_point2, ord, K){
res_try <- try(est_single1(Data, cal_point1, cal_point2, ord, K), silent = TRUE )
if( 'try-error' %in% class( res_try ) ){
res <- NULL 
}else{ 
res <- res_try
}
return(res)
} 

est_unite <- function(Data){
res_try <- try(est_unite1(Data), silent = TRUE )
if( 'try-error' %in% class( res_try ) ){
res <- NULL 
}else{ 
res <- res_try
}
return(res)
} 

main_fun <- function(Data_unite){
Data_RCT <- Data_unite[[1]]; Data_RWD <- Data_unite[[2]] 

dat_unite <- trans_unite(Data_RCT, Data_RWD)
res_unite <- est_unite(dat_unite) 
dat_RWD  <- trans_RWD(Data_RWD) 
res_RWD <- est_single(dat_RWD, cal_point1, cal_point2, ord1, K1)

tau_RCT <- res_unite$est_tau_RCT
se_tau_RCT <- res_unite$se_tau_RCT
cp_tau_RCT <- as.numeric(tau_true >= tau_RCT -1.96 * se_tau_RCT & 
tau_true <= tau_RCT  + 1.96 * se_tau_RCT )

tau_unite <- res_unite$est_tau_unite
se_tau_unite <- res_unite$se_tau_unite
cp_tau_unite <- as.numeric(tau_true >= tau_unite -1.96 * se_tau_unite & 
tau_true <= tau_unite  + 1.96 * se_tau_unite )

tau_RWD <- res_RWD$est
se_tau_RWD <- res_RWD$se
cp_tau_RWD <- as.numeric(tau_true >= tau_RWD -1.96 * se_tau_RWD & 
tau_true <= tau_RWD  + 1.96 * se_tau_RWD )

res <- list(  
tau_RCT = tau_RCT, se_tau_RCT = se_tau_RCT, cp_tau_RCT = cp_tau_RCT, 
tau_RWD = tau_RWD, se_tau_RWD = se_tau_RWD, cp_tau_RWD = cp_tau_RWD, 
tau_unite = tau_unite, se_tau_unite = se_tau_unite, cp_tau_unite = cp_tau_unite )
return(res)
}

main_fun_parallel <- function(i, n1, n2){
Data_RCT <- g_RCT(n1); Data_RWD <- g_RWD( n2 )
Data_unite <- list(Data_RCT, Data_RWD)
try_progress <- try(main_fun(Data_unite), silent = T )
if( 'try-error' %in% class(try_progress) ){res <- NULL}else{
res <- try_progress
}
filename <- paste0( n1, n2, "progress.R")
cat(i, "-th simulation",  "Completed", "\n", file = filename, append = TRUE, sep = "\t")
return(res) 
}
