# Supplementary material for: Statistical inference for heterogeneous treatment effect with right-censored data from synthesizing randomized clinical trials and real-world data
Source: Biometrics. 2025 Oct 8;81(4):ujaf131. doi: 10.1093/biomtc/ujaf131 (PMC12505326; doi:10.1093/biomtc/ujaf131)
Supplement: ujaf131_Supplemental_Files — Web Appendices referenced in Sections 1–5 and the R code used for the simulation study are available with this paper at the Biometrics website on Oxford Academic. [file ujaf131_supplemental_files.zip › code_for_simulation/code_for_simulation/main/Case1/gdata.R]

#For RWD, the survival time is generated from lambda(t|X1, X2, A , U ) = lambda0(t) * exp(theta0(X1, X2 , A , U )) 
alpha <- c( -0.2, -0.5, 0, 0.4, 1.3 )
theta0 <- function(x1,x2, A)  alpha[1] * x1 + alpha[2] * x2 + alpha[3] * A + alpha[4] * A * x1 + alpha[5] * A * x2
lambda0 <- 0.2 
eta <- 0.1; lam <- 5
up <- 1000
expit <- function(x) exp(x)/(1 + exp(x))
A0 <- function(x1, x2, u )   0.5 * x1 + 0.5 * x2  - 0.5 * u + 0.5 

root_fun <- function(t, uni, x1, x2, u, a ){
ans <- log( 1 - uni) - log( 1 + eta / lam * t) + eta * u * t + lambda0 * t * exp( theta0(x1, x2, a) )
return(ans)
}

L_RCT <- 4.9
g_RCT <- function(n){

X1 <- rnorm(n); 
X2 <- rnorm(n); 
U <- rexp(n , rate = lam )  ############# the unmeasured confounder  
A <- rbinom(n, 1, 0.5 ) #### the treatment assignment

uni <- runif(n)
j <- NULL
y <- rep(0 , n )
for(j in 1 : n ){
repeat{
y_value <- try( uniroot(root_fun, interval = c(0, up), uni = uni[j], x1 = X1[j], x2 = X2[j], u = U[j], a = A[j])$root, silent = T )
if( 'try-error' %in% class( y_value ) ){up <- 2 * up }else{
y[j] <- y_value
break
  }
 }
}

lambda0C <- 0.04
u_C <- runif( n )
CC <- ( -log( 1 - u_C ) ) / exp(0.5 * X1 + 0.5 * X2 - 1 ) / lambda0C
C <- pmin( CC,  L_RCT )

t <- pmin(y , C)
delta <- as.numeric( y <= C )
return(data.frame( t = t, delta = delta , x1 = X1, x2 = X2, A = A  ) )
}

L_RWD <- 4.5
g_RWD <- function(n){
X1 <- rnorm( n, 0, 0.5 ) 
X2 <- rnorm( n, 0, 0.5 ) ######## the covariate
U <- rexp(n , rate = lam )  ############# the unmeasured confounder  
A <- rbinom(n, 1, expit( A0(X1, X2, U )  ) ) #### the treatment assignment

################################ generate the failure time 
uni <- runif(n)
j <- NULL
y <- rep(0 , n )
for(j in 1 : n ){
repeat{
y_value <- try( uniroot(root_fun, interval = c(0, up), uni = uni[j], x1 = X1[j], x2 = X2[j], u = U[j], a = A[j])$root, silent = T )
if( 'try-error' %in% class( y_value ) ){up <- 2 * up }else{
y[j] <- y_value
break
  }
 }
}

lambda0C <- 1.2
u_C <- runif( n )
CC <- ( -log( 1 - u_C ) ) / exp(0.5 * X1 + 0.5 * X2 - 1 ) / lambda0C
C <- pmin( CC,  L_RWD )

t <- pmin(y , C)
delta <- as.numeric( y <= C )
return(data.frame( t = t, delta = delta , x1 = X1, x2 = X2, A = A  ) )
}

########################## ################################ The true function of HTE 
tau_x1_x2_A <- function(x1 , x2, A){
a <- -lambda0 * exp(theta0(x1, x2, A) )
return( ( exp(a * tau ) - 1 )/ a )
}

true_tau1 <- function(x1,x2) tau_x1_x2_A(x1,x2,A = 1) - tau_x1_x2_A(x1,x2,A = 0)

true_tau <- function(x1,x2) unlist(Map( true_tau1, x1 , x2 ))


################################### transform the data 
Pre_data <- function(dat, L){
T <- dat[ ,1]; delta <- dat[ ,2]; X1 <- dat[ ,3] ; X2 <- dat[ ,4]; A <- dat[ ,5]; n <- length(T)
delta_T <- delta 
delta_C <- 1 - delta; delta_C[T == L] <- 0
Coef_T <- coxph(Surv(T, delta_T) ~ X1 + X2 + A + A * X1 + A * X2 )$coef
Coef_C <- coxph(Surv(T, delta_C) ~ X1 + X2 + A + A * X1 + A * X2 )$coef

######################################## calculate the cumulative hazard function at the point t; if Coef = Coef_T and delta = delta_T, 
### is for failure time T; if Coef = Coef_C and delta = delta_C, is for censoring time C 
Matrix_T1 <- matrix( rep(T, each = n ), nr = n )
Matrix_T <- T >= Matrix_T1

Lambda_T_C <- function(t, Coef, Delta ){
tknot <- matrix(rep(t, each = n), nr = n )
RH <- exp(Coef[1] * X1 +   Coef[2] * X2 + Coef[3] * A + Coef[4] * A * X1 + Coef[5] * A * X2 )
ans <- colSums(Matrix_T *  RH)
Breslow_La <- Delta * ( T <= tknot ) / ans
return( colSums(Breslow_La) ) 
}

################################ the first term of pseudo-outcome for T_L
Y_tilde <- pmin(T, tau)
delta_tilde <- rep(1, n)
index1 <- delta == 0; index2 <- tau > T; index <- index1 * index2
delta_tilde[index==1] <- 0 

Lambda_C_YL <- Lambda_T_C(Y_tilde, Coef_C, delta_C)
RH_C <- exp(Coef_C[1] * X1 +   Coef_C[2] * X2 + Coef_C[3] * A + Coef_C[4] * A * X1 + Coef_C[5] * A * X2 )
Sur_C_YL <- exp( -Lambda_C_YL * RH_C )
U <- delta_tilde * Y_tilde / Sur_C_YL 
################################################

######################################## the augmented terms of pseudo-outcome for T_L, including two parts 

######################### the first part 
Lambda_T_YL <- Lambda_T_C(Y_tilde, Coef_T, delta_T)
RH_T <- exp(Coef_T[1] * X1 +   Coef_T[2] * X2 + Coef_T[3] * A + Coef_T[4] * A * X1 + Coef_T[5] * A * X2)
Sur_T_YL <- exp( -Lambda_T_YL * RH_T )


FM_T <- colSums(Matrix_T *  RH_T )

Lambda_T_tau <- Lambda_T_C(tau, Coef_T, delta_T)
Sur_T_tau <- exp( -Lambda_T_tau * RH_T )

ans <- rep(0, n )
La_T <- Lambda_T_C(T, Coef_T, delta_T)
j <- NULL
for(j in 1:n){
Sur_T_T <- exp( -La_T * RH_T[j] )
ans1 <-ifelse( Y_tilde[j] < T & T < tau,  T * Sur_T_T * delta_T *  RH_T[j], 0 )
ans1 <- ans1 / FM_T 
ans[j] <- sum(ans1) 
}
term1 <- ( tau * Sur_T_tau + ans  ) / Sur_T_YL * (1 - delta_tilde) / Sur_C_YL * (Y_tilde < tau )
#############################################################################################
################### the second part 
term2 <- rep(0 , n ) 
FM_C <- colSums(Matrix_T *  RH_C )
La_C <- Lambda_T_C(T, Coef_C, delta_C)
matrix_indicator <- T > Matrix_T1 & T < tau 
j <- NULL
for(j in 1:n ){ 
Sur_T_T <- exp( -La_T * RH_T[j] )
ans1 <- matrix_indicator *  T * Sur_T_T * delta_T * RH_T[j] / FM_T 
hat_Q_i <- ( tau * exp(-Lambda_T_tau * RH_T[j] ) +  colSums(ans1) ) / Sur_T_T
Sur_C_T <- exp( -La_C * RH_C[j] )
term2[j] <- sum(   hat_Q_i *  ( T <= Y_tilde[j] )  * RH_C[j] * delta_C /  Sur_C_T /  FM_C    )
}
###############################################################################################
Aug_term <- (term1 - term2)
Aug_term[is.nan(Aug_term) | is.na(Aug_term) ] <- 0 
pseudo_outcome <- U - Aug_term 

out <- gauss.quad.prob(30, "uniform", 0, tau)
Lambda_nodes <- Lambda_T_C(out$nodes, Coef_T , delta_T) 

design_matrix1 <- cbind(X1, X2, 1, X1, X2); design_matrix2 <- cbind(X1, X2, 0, 0, 0)
design_matrix <- rbind(design_matrix1, design_matrix2)
RH1 <- exp( design_matrix %*% Coef_T )
RH_matrix <- matrix(rep(RH1, each = 30 ), nr = 30 )

value_nodes <- exp( -Lambda_nodes * RH_matrix ) 

ans <- colSums( value_nodes * out$weights ) * tau 

hat_mu1 <- ans[1 : n ]
hat_mu0 <- ans[-(1:n)]

return( list(pseudo_outcome = pseudo_outcome, hat_mu1 = hat_mu1, hat_mu0 = hat_mu0 ) )
    
}
