# Supplementary material for: Statistical inference for heterogeneous treatment effect with right-censored data from synthesizing randomized clinical trials and real-world data
Source: Biometrics. 2025 Oct 8;81(4):ujaf131. doi: 10.1093/biomtc/ujaf131 (PMC12505326; doi:10.1093/biomtc/ujaf131)
Supplement: ujaf131_Supplemental_Files — Web Appendices referenced in Sections 1–5 and the R code used for the simulation study are available with this paper at the Biometrics website on Oxford Academic. [file ujaf131_supplemental_files.zip › code_for_simulation/code_for_simulation/main/Case1/save_results.R]

tau_RCT <- tau_RWD <- tau_unite <- se_tau_RCT <- se_tau_RWD <- se_tau_unite <- cp_tau_RCT <- cp_tau_RWD <- cp_tau_unite <- list() 
i <- NULL
for(i in 1 : length(results)){
res <- results[[i]]
if('try-error' %in% class(res) ) next 
tau_RCT[[i]] <- res$tau_RCT; se_tau_RCT[[i]] <- res$se_tau_RCT; 
cp_tau_RCT[[i]] <- res$cp_tau_RCT;

tau_RWD[[i]] <- res$tau_RWD; se_tau_RWD[[i]] <- res$se_tau_RWD; 
cp_tau_RWD[[i]] <- res$cp_tau_RWD;

tau_unite[[i]] <- res$tau_unite; se_tau_unite[[i]] <- res$se_tau_unite; 
cp_tau_unite[[i]] <- res$cp_tau_unite;
}

tau_RCT    <- do.call(rbind, tau_RCT )
se_tau_RCT <- do.call(rbind, se_tau_RCT )
cp_tau_RCT <- do.call(rbind, cp_tau_RCT )

tau_RWD    <- do.call(rbind, tau_RWD )
se_tau_RWD <- do.call(rbind, se_tau_RWD )
cp_tau_RWD <- do.call(rbind, cp_tau_RWD )

tau_unite    <- do.call(rbind, tau_unite )
se_tau_unite <- do.call(rbind, se_tau_unite )
cp_tau_unite <- do.call(rbind, cp_tau_unite )


###################################################### ( 0, 0 )'s results 
est_RCT <- colMeans( tau_RCT)
se_RCT <- colMeans( se_tau_RCT )
sd_RCT <- apply(tau_RCT, 2, sd )
cp_RCT <- colMeans( cp_tau_RCT )

est_RWD <- colMeans( tau_RWD)
se_RWD <- colMeans( se_tau_RWD )
sd_RWD <- apply(tau_RWD, 2, sd )
cp_RWD <- colMeans( cp_tau_RWD )

est_unite <- colMeans( tau_unite )
se_unite <- colMeans( se_tau_unite )
sd_unite <- apply(tau_unite, 2, sd )
cp_unite <- colMeans( cp_tau_unite )

res <- round(cbind(tau_true, est_RCT, sd_RCT, se_RCT, cp_RCT, 
est_RWD, sd_RWD, se_RWD, cp_RWD, 
est_unite, sd_unite, se_unite, cp_unite ) , 3 )

filename <- paste0( n1, n2, "_res", ".csv" )

write.csv(res, file = filename)
