# Supplementary material for: Statistical inference for heterogeneous treatment effect with right-censored data from synthesizing randomized clinical trials and real-world data
Source: Biometrics. 2025 Oct 8;81(4):ujaf131. doi: 10.1093/biomtc/ujaf131 (PMC12505326; doi:10.1093/biomtc/ujaf131)
Supplement: ujaf131_Supplemental_Files — Web Appendices referenced in Sections 1–5 and the R code used for the simulation study are available with this paper at the Biometrics website on Oxford Academic. [file ujaf131_supplemental_files.zip › code_for_simulation/code_for_simulation/main/Case1/Windows_run.R]

rm(list=ls(all=TRUE))
i <- NULL
for(i in 1 : 2){
switch(i, 
source("main_n500m1000.R"), 
source("main_n1000m2000.R")
)
}

# system("shutdown /s /t 60")
