# Supplementary material for: Statistical inference for heterogeneous treatment effect with right-censored data from synthesizing randomized clinical trials and real-world data
Source: Biometrics. 2025 Oct 8;81(4):ujaf131. doi: 10.1093/biomtc/ujaf131 (PMC12505326; doi:10.1093/biomtc/ujaf131)
Supplement: ujaf131_Supplemental_Files — Web Appendices referenced in Sections 1–5 and the R code used for the simulation study are available with this paper at the Biometrics website on Oxford Academic. [file ujaf131_supplemental_files.zip › code_for_simulation/code_for_simulation/README.txt]

Simulation Study for “Statistical Inference for Heterogeneous Treatment Effect with Right-censored Data from Synthesizing Randomized Clinical Trials and Real-world Data”


Overview
This .7z file contains the simulation code for inferring heterogeneous treatment effects (HTE), including the point estimate and standard error. The code is designed to simulate data from both Randomized Controlled Trials (RCT) and Real-World Data(RWD) and estimate HTE using RCT only, RWD only, and the combined data.


Directory Structure

 "Data_unite.Rdata": Example dataset, a list contains two components, the first one is RCT data, and the second one is RWD.  

“fun.R”: Functions used for simulation, including the function for generating the multivariate basis splines, the function for calculating penalized matrix, the function for pseodu-ITE transformation for the RCT data and the RWD, the function for estimating the HTE based on the RCT data only, the RWD only, and the combined data.  

“gdata.R”: Functions for generating simulated data for the RCT data and the RWD. 

“para_setting.R”: Parameter settings for the simulation study. 

“main_n500m1000.R”: Main script for running simulations with RCT sample size = 500 and RWD sample size = 1000. 

“main_n1000m2000.R”: Main script for running simulations with RCT sample size = 1000 and RWD sample size = 2000. 

“save_results.R”: Script for saving and summarizing the simulation results.

“Windows_run.R”: Script for running the simulations on a Windows system.


Dependencies

To run the code,you need the following R packages: "splines", "statmod", "survival", "parallel".

You can install these packages using the following R command:

install.packages(c("splines", "statmod", "survival", "parallel"))


Simulation Parameters

(1) Sample size: n1 and n2 represent the sample sizes for the RCT data and the RWD, respectively.

(2) Replications: The number of simulation replications is set to m = 1000.

(3) Restricted time point: The restricted time point for survival analysis is set to tau = 3 for the simulation in the main paper 
and tau = 2 for the simulation in the supplementary materials.  

(4) Spline order: The spline orders for the RCT data and the RWD are set to ord1 = ord2 = 4, respectively. 

(5) Number of spline knots: The number of spline knots for the RCT data and the RWD are set to K1 = 16 and K2 = 20, respectively. 

(6) Evaluation points: The grid points for calculating HTE are defined in "para_setting.R".


Running the Simulations

(1) The simulations are designed to run in parallel using the "parallel" package.

(2) Adjust the number of clusters in "makeCluster(100)" according to your system's capabilities.

(3) Open R or RStudio.

(4) Source the "Windows_run.R" script to run the simulations for both sample size settings by using R command: source("Windows_run.R")

(5) This script will sequentially run the simulations for (RCT sample size, RWD sample size) = (500, 1000) and (1000, 2000). 


Results

(1) The results of the simulations are saved in ".Rdata" files and summarized in ".csv" files.

(2) The main results include:

• Point Estimate of HTE based on RCT only, RWD only, and combined data.

• Standard error (SE) of the estimate.

• Coverage probability (CP) for 95%confidence intervals.
