# Supplementary material for: Statistical inference for heterogeneous treatment effect with right-censored data from synthesizing randomized clinical trials and real-world data
Source: Biometrics. 2025 Oct 8;81(4):ujaf131. doi: 10.1093/biomtc/ujaf131 (PMC12505326; doi:10.1093/biomtc/ujaf131)
Supplement: ujaf131_Supplemental_Files — Web Appendices referenced in Sections 1–5 and the R code used for the simulation study are available with this paper at the Biometrics website on Oxford Academic. [file ujaf131_supplemental_files.zip › code_for_simulation/code_for_simulation/supp/CaseS1/para_setting.R]

m <- 1000  #### repeating times of simulation
tau <- 2  #### restricted time point 
ord1 <- 4 ### the ord of B-splines for the HTE  
ord2 <- 4 ### the ord of B-splines for the bias function 
K1 <- 16 ### the knot number of B-splines for the HTE 
K2 <- 20 ### the knot number of B-splines for the bias function 

################### Set candidate set for choosing optimal tuning parameters for multi-splines method   
tun.low <- 1e-07 ; tun.upp <- 1 ; num.tun <- 50
tun_vector <- 10^(seq(log10(tun.low),log10(tun.upp), length = num.tun) ) 
############################################################################ 

################## Set candidate set for choosing optimal bandwidth for kernel method 
coef_vector <- unique( c(0.05, seq(0.1, 1, by = 0.1), seq(1, 2, by = 0.2), seq(2, 5, by = 0.5) ) )
##################################################################################### 

######################### Set the calculation points 
xknot <- seq(-0.5, 0.5, by = 0.01) 
grid_point <- expand.grid( xknot, xknot )
cal_point1 <- grid_point[ ,1] 
cal_point2 <- grid_point[ ,2]
