# Supplementary material for: Statistical inference for heterogeneous treatment effect with right-censored data from synthesizing randomized clinical trials and real-world data
Source: Biometrics. 2025 Oct 8;81(4):ujaf131. doi: 10.1093/biomtc/ujaf131 (PMC12505326; doi:10.1093/biomtc/ujaf131)
Supplement: ujaf131_Supplemental_Files — Web Appendices referenced in Sections 1–5 and the R code used for the simulation study are available with this paper at the Biometrics website on Oxford Academic. [file ujaf131_supplemental_files.zip › code_for_simulation/code_for_simulation/supp/CaseS1/save_results.R]

tau_RCT_00 <- tau_RCT_10 <- tau_RCT_01 <- tau_RCT_11 <-   
tau_unite_00 <- tau_unite_10 <- tau_unite_01 <- tau_unite_11 <-   
se_tau_RCT_00 <- se_tau_RCT_10 <- se_tau_RCT_01 <- se_tau_RCT_11 <-   
tau_RWD_00 <- tau_RWD_10 <- tau_RWD_01 <- tau_RWD_11 <-   
tau_unite_00 <- tau_unite_10 <- tau_unite_01 <- tau_unite_11 <-   
se_tau_RWD_00 <- se_tau_RWD_10 <- se_tau_RWD_01 <- se_tau_RWD_11 <-  
se_tau_unite_00 <- se_tau_unite_10 <- se_tau_unite_01 <- se_tau_unite_11 <- 
cp_tau_RCT_00 <- cp_tau_RCT_10 <- cp_tau_RCT_01 <- cp_tau_RCT_11 <-   
cp_tau_RWD_00 <- cp_tau_RWD_10 <- cp_tau_RWD_01 <- cp_tau_RWD_11 <-   
cp_tau_unite_00 <- cp_tau_unite_10 <- cp_tau_unite_01 <- cp_tau_unite_11 <- list() 
i <- NULL
for(i in 1 : length(results)){
res <- results[[i]]
if('try-error' %in% class(res) ) next 
res_00 <- res[[1]]; res_10 <- res[[2]]; res_01 <- res[[3]]; res_11 <- res[[4]]

true_00 <- res_00[ ,1]; 
if( ncol( res_00 ) != 10 ){ 
tau_RCT_00[[i]] <- NULL; se_tau_RCT_00[[i]] <- NULL; 
cp_tau_RCT_00[[i]] <- NULL
tau_RWD_00[[i]] <- NULL; se_tau_RWD_00[[i]] <- NULL; 
cp_tau_RWD_00[[i]] <- NULL
tau_unite_00[[i]] <- NULL; se_tau_unite_00[[i]] <- NULL; 
cp_tau_unite_00[[i]] <- NULL
}else{ 
tau_RCT_00[[i]] <- res_00[ ,2]; se_tau_RCT_00[[i]] <- res_00[ ,3]; 
cp_tau_RCT_00[[i]] <- res_00[ ,4]
tau_RWD_00[[i]] <- res_00[ ,5]; se_tau_RWD_00[[i]] <- res_00[ ,6]; 
cp_tau_RWD_00[[i]] <- res_00[ ,7]
tau_unite_00[[i]] <- res_00[ ,8]; se_tau_unite_00[[i]] <- res_00[ ,9]; 
cp_tau_unite_00[[i]] <- res_00[ ,10]
}

true_10 <- res_10[ ,1];
if( ncol( res_10 ) != 10 ){ 
tau_RCT_10[[i]] <- NULL; se_tau_RCT_10[[i]] <- NULL; 
cp_tau_RCT_10[[i]] <- NULL
tau_RWD_10[[i]] <- NULL; se_tau_RWD_10[[i]] <- NULL; 
cp_tau_RWD_10[[i]] <- NULL
tau_unite_10[[i]] <- NULL; se_tau_unite_10[[i]] <- NULL; 
cp_tau_unite_10[[i]] <- NULL
}else{ 
tau_RCT_10[[i]] <- res_10[ ,2]; se_tau_RCT_10[[i]] <- res_10[ ,3]; 
cp_tau_RCT_10[[i]] <- res_10[ ,4]
tau_RWD_10[[i]] <- res_10[ ,5]; se_tau_RWD_10[[i]] <- res_10[ ,6]; 
cp_tau_RWD_10[[i]] <- res_10[ ,7]
tau_unite_10[[i]] <- res_10[ ,8]; se_tau_unite_10[[i]] <- res_10[ ,9]; 
cp_tau_unite_10[[i]] <- res_10[ ,10]
}

true_01 <- res_01[ ,1];
if( ncol( res_01 ) != 10 ){ 
tau_RCT_01[[i]] <- NULL; se_tau_RCT_01[[i]] <- NULL; 
cp_tau_RCT_01[[i]] <- NULL
tau_RWD_01[[i]] <- NULL; se_tau_RWD_01[[i]] <- NULL; 
cp_tau_RWD_01[[i]] <- NULL
tau_unite_01[[i]] <- NULL; se_tau_unite_01[[i]] <- NULL; 
cp_tau_unite_01[[i]] <- NULL
}else{ 
true_01 <- res_01[ ,1];
tau_RCT_01[[i]] <- res_01[ ,2]; se_tau_RCT_01[[i]] <- res_01[ ,3]; 
cp_tau_RCT_01[[i]] <- res_01[ ,4]
tau_RWD_01[[i]] <- res_01[ ,5]; se_tau_RWD_01[[i]] <- res_01[ ,6]; 
cp_tau_RWD_01[[i]] <- res_01[ ,7]
tau_unite_01[[i]] <- res_01[ ,8]; se_tau_unite_01[[i]] <- res_01[ ,9]; 
cp_tau_unite_01[[i]] <- res_01[ ,10]
}

true_11 <- res_11[ ,1];
if( ncol( res_11 ) != 10 ){ 
tau_RCT_11[[i]] <- NULL; se_tau_RCT_11[[i]] <- NULL; 
cp_tau_RCT_11[[i]] <- NULL
tau_RWD_11[[i]] <- NULL; se_tau_RWD_11[[i]] <- NULL; 
cp_tau_RWD_11[[i]] <- NULL
tau_unite_11[[i]] <- NULL; se_tau_unite_11[[i]] <- NULL; 
cp_tau_unite_11[[i]] <- NULL
}else{ 
true_11 <- res_11[ ,1];
tau_RCT_11[[i]] <- res_11[ ,2]; se_tau_RCT_11[[i]] <- res_11[ ,3]; 
cp_tau_RCT_11[[i]] <- res_11[ ,4]
tau_RWD_11[[i]] <- res_11[ ,5]; se_tau_RWD_11[[i]] <- res_11[ ,6]; 
cp_tau_RWD_11[[i]] <- res_11[ ,7]
tau_unite_11[[i]] <- res_11[ ,8]; se_tau_unite_11[[i]] <- res_11[ ,9]; 
cp_tau_unite_11[[i]] <- res_11[ ,10]
}

}

tau_RCT_00    <- do.call(rbind, tau_RCT_00 )
se_tau_RCT_00 <- do.call(rbind, se_tau_RCT_00 )
cp_tau_RCT_00 <- do.call(rbind, cp_tau_RCT_00 )

tau_RCT_10    <- do.call(rbind, tau_RCT_10 )
se_tau_RCT_10 <- do.call(rbind, se_tau_RCT_10 )
cp_tau_RCT_10 <- do.call(rbind, cp_tau_RCT_10 )

tau_RCT_01    <- do.call(rbind, tau_RCT_01 )
se_tau_RCT_01 <- do.call(rbind, se_tau_RCT_01 )
cp_tau_RCT_01 <- do.call(rbind, cp_tau_RCT_01 )

tau_RCT_11    <- do.call(rbind, tau_RCT_11 )
se_tau_RCT_11 <- do.call(rbind, se_tau_RCT_11 )
cp_tau_RCT_11 <- do.call(rbind, cp_tau_RCT_11 )

tau_RWD_00    <- do.call(rbind, tau_RWD_00 )
se_tau_RWD_00 <- do.call(rbind, se_tau_RWD_00 )
cp_tau_RWD_00 <- do.call(rbind, cp_tau_RWD_00 )

tau_RWD_10    <- do.call(rbind, tau_RWD_10 )
se_tau_RWD_10 <- do.call(rbind, se_tau_RWD_10 )
cp_tau_RWD_10 <- do.call(rbind, cp_tau_RWD_10 )

tau_RWD_01    <- do.call(rbind, tau_RWD_01 )
se_tau_RWD_01 <- do.call(rbind, se_tau_RWD_01 )
cp_tau_RWD_01 <- do.call(rbind, cp_tau_RWD_01 )

tau_RWD_11    <- do.call(rbind, tau_RWD_11 )
se_tau_RWD_11 <- do.call(rbind, se_tau_RWD_11 )
cp_tau_RWD_11 <- do.call(rbind, cp_tau_RWD_11 )

tau_unite_00    <- do.call(rbind, tau_unite_00 )
se_tau_unite_00 <- do.call(rbind, se_tau_unite_00 )
cp_tau_unite_00 <- do.call(rbind, cp_tau_unite_00 )

tau_unite_10    <- do.call(rbind, tau_unite_10 )
se_tau_unite_10 <- do.call(rbind, se_tau_unite_10 )
cp_tau_unite_10 <- do.call(rbind, cp_tau_unite_10 )

tau_unite_01    <- do.call(rbind, tau_unite_01 )
se_tau_unite_01 <- do.call(rbind, se_tau_unite_01 )
cp_tau_unite_01 <- do.call(rbind, cp_tau_unite_01 )

tau_unite_11    <- do.call(rbind, tau_unite_11 )
se_tau_unite_11 <- do.call(rbind, se_tau_unite_11 )
cp_tau_unite_11 <- do.call(rbind, cp_tau_unite_11 )

###################################################### ( 0, 0 )'s results 
est_RCT_00 <- colMeans( tau_RCT_00 )
se_RCT_00 <- colMeans( se_tau_RCT_00 )
sd_RCT_00 <- apply(tau_RCT_00, 2, sd )
cp_RCT_00 <- colMeans( cp_tau_RCT_00 )

est_RWD_00 <- colMeans( tau_RWD_00 )
se_RWD_00 <- colMeans( se_tau_RWD_00 )
sd_RWD_00 <- apply(tau_RWD_00, 2, sd )
cp_RWD_00 <- colMeans( cp_tau_RWD_00 )

est_unite_00 <- colMeans( tau_unite_00 )
se_unite_00 <- colMeans( se_tau_unite_00 )
sd_unite_00 <- apply(tau_unite_00, 2, sd )
cp_unite_00 <- colMeans( cp_tau_unite_00 )

res_00 <- round(cbind(true_00, est_RCT_00, sd_RCT_00, se_RCT_00, cp_RCT_00 , 
est_RWD_00, sd_RWD_00, se_RWD_00, cp_RWD_00,   
est_unite_00, sd_unite_00, se_unite_00, cp_unite_00 ) , 3 )

###################################################### ( 1, 0 )'s results 
est_RCT_10 <- colMeans( tau_RCT_10 )
se_RCT_10 <- colMeans( se_tau_RCT_10 )
sd_RCT_10 <- apply(tau_RCT_10, 2, sd )
cp_RCT_10 <- colMeans( cp_tau_RCT_10 )

est_RWD_10 <- colMeans( tau_RWD_10 )
se_RWD_10 <- colMeans( se_tau_RWD_10 )
sd_RWD_10 <- apply(tau_RWD_10, 2, sd )
cp_RWD_10 <- colMeans( cp_tau_RWD_10 )

est_unite_10 <- colMeans( tau_unite_10 )
se_unite_10 <- colMeans( se_tau_unite_10 )
sd_unite_10 <- apply(tau_unite_10, 2, sd )
cp_unite_10 <- colMeans( cp_tau_unite_10 )

res_10 <- round(cbind(true_10, est_RCT_10, sd_RCT_10, se_RCT_10, cp_RCT_10 , 
est_RWD_10, sd_RWD_10, se_RWD_10, cp_RWD_10,   
est_unite_10, sd_unite_10, se_unite_10, cp_unite_10 ) , 3 )

est_RCT_01 <- colMeans( tau_RCT_01 )
se_RCT_01 <- colMeans( se_tau_RCT_01 )
sd_RCT_01 <- apply(tau_RCT_01, 2, sd )
cp_RCT_01 <- colMeans( cp_tau_RCT_01 )

est_RWD_01 <- colMeans( tau_RWD_01 )
se_RWD_01 <- colMeans( se_tau_RWD_01 )
sd_RWD_01 <- apply(tau_RWD_01, 2, sd )
cp_RWD_01 <- colMeans( cp_tau_RWD_01 )

est_unite_01 <- colMeans( tau_unite_01 )
se_unite_01 <- colMeans( se_tau_unite_01 )
sd_unite_01 <- apply(tau_unite_01, 2, sd )
cp_unite_01 <- colMeans( cp_tau_unite_01 )

res_01 <- round(cbind(true_01, est_RCT_01, sd_RCT_01, se_RCT_01, cp_RCT_01 , 
est_RWD_01, sd_RWD_01, se_RWD_01, cp_RWD_01,   
est_unite_01, sd_unite_01, se_unite_01, cp_unite_01 ) , 3 )

###################################################### (1, 1)'s results 
est_RCT_11 <- colMeans( tau_RCT_11 )
se_RCT_11 <- colMeans( se_tau_RCT_11 )
sd_RCT_11 <- apply(tau_RCT_11, 2, sd )
cp_RCT_11 <- colMeans( cp_tau_RCT_11 )

est_RWD_11 <- colMeans( tau_RWD_11 )
se_RWD_11 <- colMeans( se_tau_RWD_11 )
sd_RWD_11 <- apply(tau_RWD_11, 2, sd )
cp_RWD_11 <- colMeans( cp_tau_RWD_11 )

est_unite_11 <- colMeans( tau_unite_11 )
se_unite_11 <- colMeans( se_tau_unite_11 )
sd_unite_11 <- apply(tau_unite_11, 2, sd )
cp_unite_11 <- colMeans( cp_tau_unite_11 )

res_11 <- round(cbind(true_11, est_RCT_11, sd_RCT_11, se_RCT_11, cp_RCT_11 , 
est_RWD_11, sd_RWD_11, se_RWD_11, cp_RWD_11,   
est_unite_11, sd_unite_11, se_unite_11, cp_unite_11 ) , 3 )

filename <- paste0( n1, n2, "_res_", case[ ,1], case[ ,2], ".csv" )

colnames(res_00) <- colnames(res_10) <- colnames(res_01) <- colnames(res_11) <- 
c("tau_true", "est_RCT", "sd_RCT", "se_RCT", "cp_RCT", "est_RWD", "sd_RWD", "se_RWD", "cp_RWD", "est_unite", "sd_unite", "se_unite", "cp_unite")


write.csv(res_00, file = filename[1] )
write.csv(res_10, file = filename[2] )
write.csv(res_01, file = filename[3] )
write.csv(res_11, file = filename[4] )
