# Supplementary material for: Statistical inference for heterogeneous treatment effect with right-censored data from synthesizing randomized clinical trials and real-world data
Source: Biometrics. 2025 Oct 8;81(4):ujaf131. doi: 10.1093/biomtc/ujaf131 (PMC12505326; doi:10.1093/biomtc/ujaf131)
Supplement: ujaf131_Supplemental_Files — Web Appendices referenced in Sections 1–5 and the R code used for the simulation study are available with this paper at the Biometrics website on Oxford Academic. [file ujaf131_supplemental_files.zip › code_for_simulation/code_for_simulation/supp/CaseS3/gdata.R]

#For RWD, the survival time is generated from lambda(t|X1, X2, A , U ) = lambda0(t) * exp(theta0(X1, X2 , A , U )) 
alpha <- c(-0.5, 0.3, 0.3, 0.5, -0.5 )

f0 <- function(x1,x2, x3, x4, A) as.vector( cbind(A, (2 * A - 1) * exp(1.5 * x1), 
(1 - 2 * A ) * exp(1.5 * x2), x3, x4) %*% alpha )
lambda0 <- 0.845
theta0 <- function(x1, x2, x3, x4, A, u) f0(x1, x2, x3, x4, A) + u 


expit <- function(x) exp(x)/(1 + exp(x))
A0 <- function(x1, x2, u )   0.5 * x1 + 0.5 * x2  - 0.5 * u + 0.5  

L_RCT <- 5.5
g_RCT <- function(n){

x1 <- rnorm( n ) 
x2 <- rnorm( n ) ######## the covariate
x3 <- rbinom(n , 1, 0.5)
x4 <- rbinom(n , 1, 0.5)

U <- rnorm(n)
A <- rbinom(n, 1, 0.5 ) #### the treatment assignment
u <- runif( n )
y <- ( -log( 1 - u ) )/exp( theta0(x1, x2 , x3, x4, A, U ) ) / lambda0 ################ the survival time T1

lambda0C <- 0.055
u_C <- runif( n )
CC <- ( -log( 1 - u_C ) ) / exp(0.5 * x1 + 0.5 * x2 - 1 - 0.5 * x3 - 0.5 * x4 ) / lambda0C
C <- pmin( CC,  L_RCT )

t <- pmin(y , C)

delta <- as.numeric( y <= C )
return(data.frame( t = t, delta = delta , x1 = x1, x2 = x2, x3 = x3, x4 = x4, A = A  ) )
}

L_RWD <- 3.5
g_RWD <- function(n){
x1 <- rnorm(n, 0 , 0.5 ) 
x2 <- rnorm(n, 0 , 0.5 ) ######## the covariate
x3 <- rbinom(n , 1, 0.6)
x4 <- rbinom(n , 1, 0.4)

U <- rnorm( n )  ############# the unmeasured confounder  
A <- rbinom(n,1, expit( A0(x1,x2, U )  ) ) #### the treatment assignment
u <- runif( n )
y <- ( -log( 1 - u ) )/exp( theta0(x1, x2 , x3, x4, A, U) ) / lambda0 ################ the failure time 

lambda0C <- 9.75
u_C <- runif( n )
CC <- ( -log( 1 - u_C ) ) / exp(0.5 * x1 + 0.5 * x2 - 1- 0.5 * x3 - 0.5 * x4 ) / lambda0C
C <- pmin(CC , L_RWD )

t <- pmin(y , C)
delta <- as.numeric( y <= C )

return(data.frame( t = t, delta = delta , x1 = x1, x2 = x2, x3 = x3, x4 = x4, A = A  ) )
}

########################## ################################ The true function of HTE 
Survival_T <- function(t , x1 , x2, x3, x4, A ){
out <- gauss.quad.prob(30, "normal")
node_value <- exp(- lambda0 * t * exp(theta0(x1,x2, x3, x4, A, out$nodes) ) )
ans <- sum( node_value * out$weights )
return(ans)
}
################################ The true function of HTE 
true_tau1 <- function(x1 , x2 ,x3, x4 ){
ans1 <- integrate(function(t){sapply(t , function(t){Survival_T(t, x1, x2, x3, x4, A = 1) } )} , 0 ,tau)$value
ans0 <- integrate(function(t){sapply(t , function(t){Survival_T(t, x1, x2, x3, x4, A = 0) } )} , 0 ,tau)$value
return(ans1 - ans0)
}
true_tau <- function(x1, x2, x3, x4) sapply(1: length(x1), function(i)true_tau1(x1[i], x2[i], x3, x4 ) )


################################### transform the data 
Pre_data <- function(dat, L){
T <- dat[ ,1]; delta <- dat[ ,2]; X1 <- dat[ ,3] ; X2 <- dat[ ,4]; A <- dat[ ,5]; n <- length(T)
delta_T <- delta 
delta_C <- 1 - delta; delta_C[T == L ] <- 0
Coef_T <- coxph(Surv(T, delta_T) ~ A * X1 + A * X2, 
control = coxph.control(iter.max = 100 ) )$coef
Coef_C <- coxph(Surv(T, delta_C) ~ A * X1 + A * X2, 
control = coxph.control(iter.max = 100 ) )$coef

######################################## calculate the cumulative hazard function at the point t; if Coef = Coef_T and delta = delta_T, 
### is for failure time T; if Coef = Coef_C and delta = delta_C, is for censoring time C 
Matrix_T1 <- matrix( rep(T, each = n ), nr = n )
Matrix_T <- T >= Matrix_T1
#des1 <- cbind(X1, X2, X1^2, X2^2)
#des_matrix_T <- cbind(A, des1, A * des1)
des_matrix_T <- des_matrix_C <- cbind(A, X1, X2, A * X1, A * X2 )

Lambda_T_C <- function(t, Coef, Delta, des_matrix ){
tknot <- matrix(rep(t, each = n), nr = n )
RH <- drop( exp(des_matrix %*% Coef ) )  
ans <- colSums(Matrix_T *  RH)
Breslow_La <- Delta * ( T <= tknot ) / ans
return( colSums(Breslow_La) ) 
}

################################ the first term of pseudo-outcome for T_L
Y_tilde <- pmin(T, tau)
delta_tilde <- rep(1, n)
index1 <- delta == 0; index2 <- tau > T; index <- index1 * index2
delta_tilde[index==1] <- 0 

Lambda_C_YL <- Lambda_T_C(Y_tilde, Coef_C, delta_C, des_matrix_C)
RH_C <- drop( exp(des_matrix_C %*% Coef_C ) )
Sur_C_YL <- exp( -Lambda_C_YL * RH_C )
U <- delta_tilde * Y_tilde / Sur_C_YL 
################################################

######################################## the augmented terms of pseudo-outcome for T_L, including two parts 

######################### the first part 
Lambda_T_YL <- Lambda_T_C(Y_tilde, Coef_T, delta_T, des_matrix_T)
RH_T <- drop( exp(des_matrix_T %*% Coef_T ) )
Sur_T_YL <- exp( -Lambda_T_YL * RH_T )


FM_T <- colSums(Matrix_T *  RH_T )

Lambda_T_tau <- Lambda_T_C(tau, Coef_T, delta_T,des_matrix_T)
Sur_T_tau <- exp( -Lambda_T_tau * RH_T )

ans <- rep(0, n )
La_T <- Lambda_T_C(T, Coef_T, delta_T, des_matrix_T)
j <- NULL
for(j in 1:n){
Sur_T_T <- exp( -La_T * RH_T[j] )
ans1 <-ifelse( Y_tilde[j] < T & T < tau,  T * Sur_T_T * delta_T *  RH_T[j], 0 )
ans1 <- ans1 / FM_T 
ans[j] <- sum(ans1) 
}
term1 <- ( tau * Sur_T_tau + ans  ) / Sur_T_YL * (1 - delta_tilde) / Sur_C_YL * (Y_tilde < tau )
#############################################################################################
################### the second part 
term2 <- rep(0 , n ) 
FM_C <- colSums(Matrix_T *  RH_C )
La_C <- Lambda_T_C(T, Coef_C, delta_C, des_matrix_C)
matrix_indicator <- T > Matrix_T1 & T < tau 
j <- NULL
for(j in 1:n ){ 
Sur_T_T <- exp( -La_T * RH_T[j] )
ans1 <- matrix_indicator *  T * Sur_T_T * delta_T * RH_T[j] / FM_T 
hat_Q_i <- ( tau * exp(-Lambda_T_tau * RH_T[j] ) +  colSums(ans1) ) / Sur_T_T
Sur_C_T <- exp( -La_C * RH_C[j] )
term2[j] <- sum(   hat_Q_i *  ( T <= Y_tilde[j] )  * RH_C[j] * delta_C /  Sur_C_T /  FM_C    )
}
###############################################################################################
Aug_term <- (term1 - term2)
Aug_term[is.nan(Aug_term) | is.na(Aug_term) ] <- 0 
pseudo_outcome <- U - Aug_term 

out <- gauss.quad.prob(30, "uniform", 0, tau)
Lambda_nodes <- Lambda_T_C(out$nodes, Coef_T , delta_T, des_matrix_T) 

des1 <- cbind(X1, X2)
design_matrix1 <- cbind(1, des1, des1); design_matrix2 <- cbind(0, des1, 0 * des1)
design_matrix <- rbind(design_matrix1, design_matrix2)
RH1 <- exp( design_matrix %*% Coef_T )
RH_matrix <- matrix(rep(RH1, each = 30 ), nr = 30 )

value_nodes <- exp( -Lambda_nodes * RH_matrix ) 

ans <- colSums( value_nodes * out$weights ) * tau 

hat_mu1 <- ans[1 : n ]
hat_mu0 <- ans[-(1:n)]

return( list(pseudo_outcome = pseudo_outcome, hat_mu1 = hat_mu1, hat_mu0 = hat_mu0 ) )
    
}
