# Supplementary material for: Statistical inference for heterogeneous treatment effect with right-censored data from synthesizing randomized clinical trials and real-world data
Source: Biometrics. 2025 Oct 8;81(4):ujaf131. doi: 10.1093/biomtc/ujaf131 (PMC12505326; doi:10.1093/biomtc/ujaf131)
Supplement: ujaf131_Supplemental_Files — Web Appendices referenced in Sections 1–5 and the R code used for the simulation study are available with this paper at the Biometrics website on Oxford Academic. [file ujaf131_supplemental_files.zip › code_for_simulation/code_for_simulation/supp/CaseS3/main_n500m1000.R]

rm(list=ls(all=TRUE))
require(parallel)
cl <- makeCluster(100) 
set.seed(123)
clusterSetRNGStream(cl, 123)
clusterEvalQ(cl, {
require(splines)
require(statmod)
require(survival)
require(gss)
source("gdata.R")
source("fun.R")
source("para_setting.R")
n1 <- 500 ; n2 <- 1000 ; 
case <- expand.grid(c(0 , 1), c(0 , 1) ) 
true <- Map(function(x, y)true_tau(cal_point1 , cal_point2, x , y ), case[ ,1], case[ ,2] )
} )

m <- 1000 
results <- parLapply(cl, 1 : m , function(i)main_fun_parallel(i, n1, n2) )

n1 <- 500 ; n2 <- 1000 ; 
case <- expand.grid(c(0 , 1), c(0 , 1) ) 
file_name1 <- paste("n",n1, "m", n2, sep = '')
file_name2 <- paste(file_name1, ".Rdata", sep = '')
file_name3 <- paste("Results_HTE_", file_name1, ".csv", sep = '') 

save.image( file_name2 )

source("save_results.R")

stopCluster(cl)
